# Supplementary material for: SARS-CoV-2 in severe COVID-19 induces a TGF-β-dominated chronic immune response that does not target itself
Source: Nat Commun. 2021 Mar 30;12:1961. doi: 10.1038/s41467-021-22210-3 (PMC8010106; doi:10.1038/s41467-021-22210-3)
Supplement: Supplementary file 5 — Supplementary Data 1 [file 41467_2021_22210_MOESM5_ESM.xlsx]

## Sheet: Cover
	SARS-CoV-2 in severe COVID-19 induces a TGF-β-dominated chronic immune response that does not target itself
	Marta Ferreira-Gomes et al.
	Corresponding author: Mir-Farzin Mashreghi, marshreghi@drfz.de
			Example trees from expanded BCR clonal families
				Cf = Clonal family
				Pat = Patient
				HC = Healthy control

## Sheet: Pat1_Cf_2
			FR1-IMGT
AAA			Q			L			Q			L			Q			E			S			G			P			G			L			V			K			P			S			E
root			C	A	G	C	T	G	C	A	G	C	T	G	C	A	G	G	A	G	T	C	G	G	G	C	C	C	A	G	G	A	C	T	G	G	T	G	A	A	G	C	C	T	T	C	G	G	A
0	[0]	[IGHM]	C	A	G	C	T	G	C	A	G	C	T	G	C	A	G	G	A	G	T	C	G	G	G	C	C	C	G	G	G	A	C	T	G	G	T	G	A	A	G	C	C	T	T	C	G	G	A
1	[1]	[IGHM]	C	A	G	C	T	G	C	A	G	C	T	G	C	A	G	G	A	G	T	C	G	G	G	C	C	C	G	G	G	A	C	T	G	G	T	G	A	A	G	C	C	T	T	C	G	G	A
2	[2]	[IGHM]	C	A	G	C	T	G	C	A	G	C	T	G	C	A	G	G	A	G	T	C	G	G	G	C	C	C	G	G	G	A	C	T	G	G	T	G	A	A	G	C	C	T	T	C	G	G	A
3	[3]	[IGHM]	C	A	G	C	T	G	C	A	G	C	T	G	C	A	G	G	A	G	T	C	G	G	G	C	C	C	G	G	G	A	C	T	G	G	T	G	A	A	G	C	C	T	T	C	G	G	A
4	[4, 5, 6]	[IGHM]	C	A	G	C	T	G	C	A	G	C	T	G	C	A	G	G	A	G	T	C	G	G	G	C	C	C	G	G	G	A	C	T	G	G	T	G	A	A	G	C	C	T	T	C	G	G	A
5	[7]	[IGHM]	C	A	G	C	T	G	C	A	G	C	T	G	C	A	G	G	A	G	T	C	G	G	G	C	C	C	G	G	G	A	C	T	G	G	T	G	A	A	G	C	C	T	T	C	G	G	A
[truncated: 323 more columns]

## Sheet: Pat1_Cf_3
			FR1-IMGT
AAA			Q			V			T			L			K			E			S			G			P			A			L			V			K			P			T			Q
root			C	A	G	G	T	C	A	C	C	T	T	G	A	A	G	G	A	G	T	C	T	G	G	T	C	C	T	G	C	G	C	T	G	G	T	G	A	A	A	C	C	C	A	C	A	C	A
0	[0]	[IGHG3]	C	A	G	G	T	C	A	C	C	T	T	G	A	A	G	G	A	A	T	C	T	G	G	T	C	C	T	G	C	G	C	T	G	G	T	G	A	A	G	C	C	C	A	C	A	C	A
1	[1]	[IGHG3]	C	A	G	G	T	C	A	C	C	T	T	G	A	A	G	G	A	G	T	C	T	G	G	T	C	C	T	G	C	G	C	T	G	G	T	G	A	A	G	C	C	C	A	C	A	C	A
2	[2, 3]	[IGHG3]	C	A	G	G	T	C	A	C	C	T	T	G	A	A	G	G	A	G	T	C	T	G	G	T	C	C	T	G	C	G	C	T	G	G	T	G	A	A	G	C	C	C	A	C	A	C	A
3	[4]	[IGHG3]	C	A	G	G	T	C	A	C	C	T	T	G	A	A	G	G	A	G	T	C	T	G	G	T	C	C	T	G	C	G	C	T	G	G	T	G	A	A	G	C	C	C	A	C	A	C	A
4	[5]	[IGHG3]	C	A	G	G	T	C	A	C	C	T	T	G	A	A	G	G	A	G	T	C	T	G	G	T	C	C	T	G	C	G	C	T	G	G	T	G	A	A	G	C	C	C	A	C	A	C	A
5	[6]	[IGHG3]	C	A	G	G	T	C	A	C	C	T	T	G	A	A	G	G	A	G	T	C	T	G	G	T	C	C	T	G	C	G	C	T	G	G	T	G	A	A	G	C	C	C	A	C	A	C	A
6	[7]	[IGHG3]	C	A	G	G	T	C	A	C	C	T	T	G	A	A	G	G	A	G	T	C	T	G	G	T	C	C	T	G	C	G	C	T	G	G	T	G	A	A	G	C	C	C	A	C	A	C	A
7	[8]	[IGHG3]	C	A	G	G	T	C	A	C	C	T	T	G	A	A	G	G	A	G	T	C	T	G	G	T	C	C	T	G	C	G	C	T	G	G	T	G	A	A	G	C	C	C	A	C	A	C	A
8	[9]	[IGHG3]	C	A	G	G	T	C	A	C	C	T	T	G	A	A	G	G	A	G	T	C	T	G	G	T	C	C	T	G	C	G	C	T	G	G	T	G	A	A	G	C	C	C	A	C	A	C	A
9	[10]	[IGHG3]	C	A	G	G	T	C	A	C	C	T	T	G	A	A	G	G	A	G	T	C	T	G	G	T	C	C	T	G	C	G	T	T	G	G	T	G	A	A	G	C	C	C	A	C	A	C	A
[truncated: 326 more columns]

## Sheet: Pat1_Cf_4
			FR1-IMGT
AAA			Q			V			Q			L			Q			Q			W			G			A			G			L			L			K			P			S			E
root			C	A	G	G	T	G	C	A	G	C	T	A	C	A	G	C	A	G	T	G	G	G	G	C	G	C	A	G	G	A	C	T	G	T	T	G	A	A	G	C	C	T	T	C	G	G	A
0	[0]	[IGHG2, IGHG3]	C	A	G	G	T	G	C	A	A	C	T	A	C	A	G	C	A	G	T	G	G	G	G	C	G	C	A	G	G	A	C	T	G	T	T	G	A	A	G	C	C	T	T	C	G	G	A
1	[1]	[IGHG3]	C	A	G	G	T	G	C	A	A	C	T	A	C	A	G	C	A	G	T	G	G	G	G	C	G	C	A	G	G	A	C	T	G	T	T	G	A	A	G	C	C	T	T	C	G	G	A
2	[2]	[IGHG1]	C	A	G	G	T	G	C	A	G	C	T	A	C	A	G	C	A	G	T	G	G	G	G	C	G	C	A	G	G	A	C	T	G	T	T	G	A	A	G	C	C	T	T	C	G	G	A
3	[3]	[IGHG3]	C	A	G	G	T	G	C	A	G	C	T	A	C	A	G	C	A	G	T	G	G	G	G	C	G	C	A	G	G	A	C	T	G	T	T	G	A	A	G	C	C	T	T	C	G	G	A
4	[4]	[IGHG3]	C	A	G	G	T	G	C	A	G	C	T	A	C	A	G	C	A	G	T	G	G	G	G	C	G	C	A	G	G	A	C	T	G	T	T	G	A	A	G	C	C	T	T	C	G	G	A
5	[5]	[IGHG3]	C	A	G	G	T	G	C	A	G	C	T	A	C	A	G	C	A	G	T	G	G	G	G	C	G	C	A	G	G	A	C	T	G	T	T	G	A	A	G	C	C	T	T	C	G	G	A
6	[6]	[IGHG3]	C	A	G	G	T	G	C	A	G	C	T	A	C	A	G	C	A	G	T	G	G	G	G	C	G	C	A	G	G	A	C	T	G	T	T	G	A	A	G	C	C	T	T	C	G	G	A
7	[7]	[IGHG3]	C	A	G	G	T	G	C	A	G	C	T	A	C	A	G	C	A	G	T	G	G	G	G	C	G	C	A	G	G	A	C	T	G	T	T	G	A	A	G	C	C	T	T	C	G	G	A
8	[8]	[IGHG3]	C	A	G	G	T	G	C	A	G	C	T	T	C	A	G	C	A	G	T	G	G	G	G	C	G	C	A	G	G	A	C	T	G	T	T	G	A	A	G	C	C	T	T	C	G	G	A
9	[9]	[IGHG3]	C	A	G	G	T	G	C	A	G	C	T	T	C	A	G	C	A	G	T	G	G	G	G	C	G	C	A	G	G	A	C	T	G	T	T	G	A	A	G	C	C	T	T	C	G	G	A
10	[10]	[IGHG3]	C	A	G	G	T	G	C	A	G	C	T	T	C	A	G	C	A	G	T	G	G	G	G	C	G	C	A	G	G	A	C	T	G	T	T	G	A	A	G	C	C	T	T	C	G	G	A
11	[11]	[IGHG3]	C	A	G	G	T	G	C	A	G	C	T	T	C	A	G	C	A	G	T	G	G	G	G	C	G	C	A	G	G	A	C	T	G	T	T	G	A	A	G	C	C	T	T	C	G	G	A
12	[12]	[IGHG3]	C	A	G	G	T	G	C	A	G	C	T	T	C	A	G	C	A	G	T	G	G	G	G	C	G	C	A	G	G	A	C	T	G	T	T	G	A	A	G	C	C	T	T	C	G	G	A
13	[13]	[IGHG3, IGHG4]	C	A	G	G	T	G	C	A	G	C	T	T	C	A	G	C	A	G	T	G	G	G	G	C	G	C	A	G	G	A	C	T	G	T	T	G	A	A	G	C	C	T	T	C	G	G	A
[truncated: 332 more columns]

## Sheet: Pat1_Cf_6
			FR1-IMGT
AAA			Q			V			Q			L			Q			E			S			G			P			G			L			V			K			P			S			Q
root			C	A	G	G	T	G	C	A	G	C	T	G	C	A	G	G	A	G	T	C	G	G	G	C	C	C	A	G	G	A	C	T	G	G	T	G	A	A	G	C	C	T	T	C	A	C	A
0	[0]	[IGHA1]	C	A	G	G	T	G	C	A	G	C	T	G	C	A	G	G	A	G	T	C	G	G	G	C	C	C	A	G	G	A	C	T	G	G	T	G	A	A	G	C	C	T	T	C	A	C	A
1	[1]	[IGHA1]	C	A	G	G	T	G	C	A	G	C	T	G	C	A	G	G	A	G	T	C	G	G	G	C	C	C	A	G	G	A	C	T	G	G	T	G	A	A	G	C	C	T	T	C	A	C	A
2	[2]	[IGHA1]	C	A	G	G	T	G	C	A	G	C	T	G	C	A	G	G	A	G	T	C	G	G	G	C	C	C	A	G	G	A	C	T	G	G	T	G	A	A	G	C	C	T	T	C	A	C	A
3	[3]	[IGHA1, IGHA2]	C	A	G	G	T	G	C	A	G	C	T	G	C	A	G	G	A	G	T	C	G	G	G	C	C	C	A	G	G	A	C	T	G	G	T	G	A	A	G	C	C	T	T	C	A	C	A
[truncated: 311 more columns]

## Sheet: Pat1_Cf_8
			FR1-IMGT
AAA			E			V			Q			L			V			E			S			G			G			G			L			V			Q			P			G			R
root			G	A	A	G	T	G	C	A	G	C	T	G	G	T	G	G	A	G	T	C	T	G	G	G	G	G	A	G	G	C	T	T	G	G	T	A	C	A	G	C	C	T	G	G	C	A	G
0	[0]	[IGHA1]	G	A	A	G	T	G	C	A	A	C	T	G	G	T	G	G	A	G	T	C	T	G	G	G	G	G	A	G	A	C	T	T	G	G	T	G	C	A	A	C	C	T	G	G	C	A	G
1	[1]	[IGHA1, IGHG2]	G	A	A	G	T	G	C	A	A	C	T	G	G	T	G	G	A	G	T	C	T	G	G	G	G	G	A	G	A	C	T	T	G	G	T	G	C	A	G	C	C	T	G	G	C	A	G
2	[2]	[IGHA1]	G	A	A	G	T	G	C	A	G	C	T	G	G	T	G	G	A	G	T	C	T	G	G	G	G	G	A	G	A	C	T	T	G	G	T	G	C	A	G	C	C	T	G	G	C	A	G
3	[3]	[IGHA1]	G	A	A	G	T	G	C	A	G	C	T	G	G	T	G	G	A	G	T	C	T	G	G	G	G	G	A	G	A	C	T	T	G	G	T	G	C	A	G	C	C	T	G	G	C	A	G
4	[4]	[IGHA1]	G	A	A	G	T	G	C	A	G	C	T	G	G	T	G	G	A	G	T	C	T	G	G	G	G	G	A	G	A	C	T	T	G	G	T	G	C	A	G	C	C	T	G	G	C	A	G
[truncated: 320 more columns]

## Sheet: Pat2_Cf_1
			FR1-IMGT
AAA			Q			V			Q			L			Q			Q			W			G			A			G			L			L			K			P			S			E
root			C	A	G	G	T	G	C	A	G	C	T	A	C	A	A	C	A	G	T	G	G	G	G	C	G	C	A	G	G	A	C	T	G	T	T	G	A	A	G	C	C	T	T	C	G	G	A
0	[0]	[IGHG3, IGHG4]	C	A	G	G	T	G	C	A	A	C	T	A	C	A	A	C	A	A	T	G	G	G	G	C	G	C	A	A	G	A	T	T	G	T	T	G	A	G	G	C	C	T	T	C	G	G	A
1	[1]	[IGHG3]	C	A	G	G	T	G	C	A	A	C	T	A	C	A	A	C	A	A	T	G	G	G	G	C	G	C	A	A	G	A	T	T	G	T	T	G	A	G	G	C	C	T	T	C	G	G	A
[truncated: 338 more columns]

## Sheet: Pat2_Cf_2
			FR1-IMGT
AAA			Q			V			Q			L			Q			Q			W			G			A			G			L			L			K			P			S			E
root			C	A	G	G	T	G	C	A	G	C	T	A	C	A	G	C	A	G	T	G	G	G	G	C	G	C	A	G	G	A	C	T	G	T	T	G	A	A	G	C	C	T	T	C	G	G	A
0	[0]	[IGHA1]	C	A	G	G	T	A	C	A	G	C	T	G	C	A	G	C	A	G	T	G	G	G	G	C	G	C	A	A	G	A	C	T	G	T	T	G	A	G	G	C	C	C	T	C	G	G	A
1	[1]	[IGHG1]	C	A	G	G	T	G	C	A	A	C	T	A	C	A	G	C	A	G	T	G	G	G	G	C	G	C	A	A	G	A	C	T	G	T	T	G	A	G	G	C	C	T	T	C	G	G	A
2	[1]	[IGHA1, IGHG1]	C	A	G	G	T	G	C	A	A	C	T	A	C	A	G	C	A	G	T	G	G	G	G	C	G	C	A	A	G	A	C	T	G	T	T	G	A	G	G	C	C	T	T	C	G	G	A
3	[2]	[IGHG1]	C	A	G	G	T	G	C	A	A	C	T	A	C	A	G	C	A	G	T	G	G	G	G	C	G	C	A	A	G	A	C	T	G	T	T	G	A	G	G	C	C	T	T	C	G	G	A
4	[3]	[IGHG3]	C	A	G	G	T	G	C	A	A	C	T	A	C	A	G	C	A	G	T	G	G	G	G	C	G	G	A	A	G	A	C	T	G	T	T	G	A	G	G	C	C	T	T	C	G	G	A
5	[4]	[IGHG3]	C	A	G	G	T	G	C	A	G	C	C	A	C	A	G	C	A	G	T	G	G	G	G	C	G	C	A	A	G	A	C	T	G	T	T	G	A	G	G	C	C	C	T	C	G	G	A
6	[5]	[IGHG3]	C	A	G	G	T	G	C	A	G	C	C	A	C	A	G	C	A	G	T	G	G	G	G	C	G	C	A	A	G	A	C	T	G	T	T	G	A	G	G	C	C	C	T	C	G	G	A
7	[6]	[IGHG1, IGHG3]	C	A	G	G	T	G	C	A	G	C	T	A	C	A	G	C	A	G	T	G	G	G	G	C	G	C	A	A	G	A	C	T	G	T	T	G	A	G	G	C	C	T	T	C	G	G	A
8	[7]	[IGHG1]	C	A	G	G	T	G	C	A	G	C	T	A	C	A	G	C	A	G	T	G	G	G	G	C	G	C	A	A	G	A	C	T	G	T	T	G	A	G	G	C	C	T	T	C	G	G	A
9	[8]	[IGHG3]	C	A	G	G	T	G	C	A	G	C	T	A	C	A	G	C	A	G	T	G	G	G	G	C	G	G	A	A	G	A	C	T	G	T	T	G	A	G	G	C	C	T	T	C	G	G	A
10	[9, 10]	[IGHA1, IGHG1, IGHG3, IGHG4]	C	A	G	G	T	G	C	A	G	C	T	A	C	A	G	C	A	G	T	G	G	G	G	C	G	G	A	A	G	A	C	T	G	T	T	G	A	G	G	C	C	T	T	C	G	G	A
11	[11]	[IGHG3]	C	A	G	G	T	G	C	A	G	C	T	A	C	A	G	C	A	G	T	G	G	G	G	C	G	G	A	A	G	A	C	T	G	T	T	G	A	G	G	C	C	T	T	C	G	G	A
12	[12]	[IGHG3]	C	A	G	G	T	G	C	A	G	C	T	A	C	A	G	C	A	G	T	G	G	G	G	C	G	G	A	A	G	A	C	T	G	T	T	G	A	G	G	C	C	T	T	C	G	G	A
13	[13]	[IGHG3]	C	A	G	G	T	G	C	A	G	C	T	A	C	A	G	C	A	G	T	G	G	G	G	C	G	G	A	A	G	A	C	T	G	T	T	G	A	G	G	C	C	T	T	C	G	G	A
14	[14]	[IGHG3]	C	A	G	G	T	G	C	A	G	C	T	C	C	A	T	C	A	G	T	G	G	G	G	C	G	G	A	A	G	A	C	T	G	T	T	G	A	G	G	C	C	T	T	C	G	G	A
15	[15]	[IGHA1]	C	A	G	G	T	G	C	A	G	G	T	A	A	A	G	C	A	G	T	G	G	G	G	C	G	C	A	A	G	A	C	T	G	T	T	G	A	G	G	C	C	T	T	C	G	G	A
16	[16]	[IGHG3]	C	A	G	G	T	G	C	A	G	T	T	A	C	A	G	C	A	G	T	G	G	G	G	C	G	G	A	A	G	A	C	T	G	T	T	G	A	G	A	C	C	T	T	C	G	G	A
17	[17]	[IGHA1]	C	A	G	G	T	G	C	A	G	T	T	A	C	A	G	C	A	G	T	G	G	G	G	C	G	G	A	A	G	A	C	T	G	T	T	G	A	G	G	C	C	T	T	C	G	G	A
[truncated: 338 more columns]

## Sheet: Pat2_Cf_3
			FR1-IMGT
AAA			Q			V			Q			L			Q			Q			W			G			A			G			L			L			K			P			S			E
root			C	A	G	G	T	G	C	A	G	C	T	A	C	A	G	C	A	G	T	G	G	G	G	C	G	C	A	G	G	A	C	T	G	T	T	G	A	A	G	C	C	T	T	C	G	G	A
0	[0]	[IGHG1]	C	A	G	G	T	G	C	A	G	C	T	A	C	A	G	C	A	G	T	G	G	G	G	C	G	C	A	A	G	A	C	T	T	C	T	G	A	A	G	C	C	T	T	C	G	G	A
1	[1]	[IGHA1, IGHG1]	C	A	G	G	T	G	C	A	G	C	T	A	C	A	G	C	A	G	T	G	G	G	G	C	G	C	A	A	G	A	C	T	T	C	T	G	A	A	G	C	C	T	T	C	G	G	A
2	[2, 3]	[IGHA1, IGHG1]	C	A	G	G	T	G	C	A	G	C	T	A	C	A	G	C	A	G	T	G	G	G	G	C	G	C	A	A	G	A	C	T	T	C	T	G	A	A	G	C	C	T	T	C	G	G	A
3	[4]	[IGHG1]	C	A	G	G	T	G	C	A	G	C	T	A	C	A	T	C	A	G	T	G	G	G	G	C	G	C	A	A	G	A	C	T	T	T	T	G	A	A	G	C	C	T	T	C	G	G	A
4	[5]	[IGHG1]	C	A	G	G	T	G	C	A	G	C	T	A	C	A	T	C	A	G	T	G	G	G	G	C	G	C	A	A	G	A	C	T	T	T	T	G	A	A	G	C	C	T	T	C	G	G	A
[truncated: 343 more columns]

## Sheet: Pat2_Cf_5
			FR1-IMGT
AAA			E			V			Q			L			L			E			S			G			G			G			L			V			Q			P			G			G
root			G	A	G	G	T	G	C	A	G	C	T	G	T	T	G	G	A	G	T	C	T	G	G	G	G	G	A	G	G	C	T	T	G	G	T	A	C	A	G	C	C	T	G	G	G	G	G
0	[0, 1]	[IGHA1]	G	A	G	G	T	G	C	A	A	T	T	G	T	T	G	G	A	G	T	C	T	G	G	G	G	G	A	G	G	C	T	T	G	G	T	A	C	A	G	C	C	G	G	G	G	G	G
1	[2]	[IGHA1]	G	A	G	G	T	G	C	A	A	T	T	G	T	T	G	G	A	G	T	C	T	G	G	G	G	G	A	G	G	C	T	T	G	G	T	A	C	A	G	C	C	G	G	G	G	G	G
2	[3]	[IGHA1]	G	A	G	G	T	G	C	A	A	T	T	G	T	T	G	G	A	G	T	C	T	G	G	G	G	G	A	G	G	C	T	T	G	G	T	A	C	A	G	C	C	G	G	G	G	G	G
3	[4]	[IGHA1]	G	A	G	G	T	G	C	A	A	T	T	G	T	T	G	G	A	G	T	C	T	G	G	G	G	G	A	G	G	C	T	T	G	G	T	A	C	A	G	C	C	G	G	G	G	G	G
4	[5]	[IGHA1]	G	A	G	G	T	G	C	A	A	T	T	G	T	T	G	G	A	G	T	C	T	G	G	G	G	G	A	G	G	C	T	T	G	G	T	A	C	G	G	C	C	G	G	G	G	G	G
[truncated: 308 more columns]

[truncated: 69 more sheets: Pat3_Cf_1, Pat3_Cf_2, Pat3_Cf_3, Pat3_Cf_4, Pat3_Cf_5, Pat3_Cf_6, Pat3_Cf_8, Pat3_Cf_9, Pat4_Cf_1, Pat4_Cf_2, Pat4_Cf_3, Pat4_Cf_4, Pat4_Cf_5, Pat4_Cf_6, Pat4_Cf_7, Pat4_Cf_8, Pat5_Cf_1, Pat5_Cf_2, Pat5_Cf_3, Pat5_Cf_4 …]
