# Supplementary material for: SARS-CoV-2 in severe COVID-19 induces a TGF-β-dominated chronic immune response that does not target itself
Source: Nat Commun. 2021 Mar 30;12:1961. doi: 10.1038/s41467-021-22210-3 (PMC8010106; doi:10.1038/s41467-021-22210-3)
Supplement: Supplementary file 6 — Source Data [file 41467_2021_22210_MOESM6_ESM.xlsx]

## Sheet: Cover
	SARS-CoV-2 in severe COVID-19 induces a TGF-β-dominated chronic immune response that does not target itself
	Marta Ferreira-Gomes et al.
	Corresponding author: Mir-Farzin Mashreghi, marshreghi@drfz.de
		Source data
	Next Generation Sequencing data sets generated during the current study are not featured in this file, but available in the GEO repository under accession number GSE158038 [https://www.ncbi.nlm.nih.gov/geo/query/acc.cgi?acc=GSE158038].

## Sheet: Fig1a
Figure 1. Single cell transcriptomes of COVID-19 patients show dynamic differences of activated B cell subpopulations at different stages after ICU admission. a) Percentage of CD27high CD38high cells among live B cells. Each sample is represented by a circle. The line indicates the median. Unpaired two sided Mann-Whitney U test.
	Healthy	COVID-19
	0.3	5.34
	0.18	1.09
	0.4	1.92
	0.05	0.34
		3.52
		1.78
		2.29
		1
		0.79

## Sheet: Fig1f
Figure 1. Single cell transcriptomes of COVID-19 patients show dynamic differences of activated B cell subpopulations at different stages after ICU admission. f) Percentage of cells belonging to a defined cluster among all sequenced B cells per donor. Each dot represents one time point from one single donor. Donors were grouped as “HC” for healthy controls (3 donors), “1st week” for patients with…
	Cluster 1				Cluster 2				Cluster 3				Cluster 4				Cluster 5				Cluster 6
	HC	1st week	Late		HC	1st week	Late		HC	1st week	Late		HC	1st week	Late		HC	1st week	Late		HC	1st week	Late
	85.1546	3.89349	12.7005		1.19588	0.075358	38.4806		12.866	0.502386	43.2342		0	25.9734	0		0.0824742	53.2529	0.029163		0.701031	16.3024	5.55556
	66.0278	1.88679	1.17872		1.63833	0.524109	31.2095		29.4281	2.62054	55.1131		0.0618238	37.3515	0.0849527		0.123648	44.3746	0.23362		2.72025	13.2425	12.1801
	94.8518	2.22	1.30021		0.234009	0	47.5643		4.75819	0	40.6002		0	18.94	0.00890551		0	36.76	0.017811		0.156006	41.97	10.5085
		2.05	1.03082			0	41.786			0	44.0972			14.15	0.0434028			28.86	0.206163			54.93	12.8364
		0.43	2.02114			0	21.8988			0	69.3677			18.1	0.14834			32.28	0.278138			49.13	6.28593
		2.35	6.65378			0	39.5199			0	48.4292			9.05	0.0966651			13.84	0.434993			74.76	4.86547
			4.57679				36.4213				32.3408				0.027571				0				26.6336
			6.44				31.41				61.82				0.03				0.03				0.27

## Sheet: Fig2a
Figure 2. Peripheral plasmablasts of COVID-19 patients switch their isotype and change their transcriptional signature in response to IL-21 and TGF-β in a kinetic fashion. a) Binding of IgG, IgM, IgA1 and IgA2 antibodies to SARS-Cov-2-S protein expressed on the surface of transfected 293T cells. Data represent ΔMFI, which was calculated as following: MFI of transfected cells, incubated with sera …
	IgG																				IgM
		1a	1b	2	3a	3b	4	5	6	7	8a	8b	9	10	11	HC1	HC2	HC3				1a	1b	2	3a	3b	4	5	6	7	8a	8b	9	10	11	HC1	HC2	HC3
	5000	0	4467.4	0	4491.82	4850	4562.5	10449	11309	5394.6	4491.82	6200.2	4768.8	4491.82	4599.09	0	0	0			5000	0	456	0		760.208	660	985	1276	1353		1711	1711		497.708	0	0	0
	1000	0	8390	0	4502.73	6380.91	9881	18108	16674	13339	4502.73	17179	12186	4822.73	5290	0	0	0			1000	0	684	0	481.042	1531.04	1333	1853	1758	2417	676.875	2562	2562	881.042	656.042	0	0	0
	500	0	10397	0	4513.64	8117.27	10409	18440	16135	15597	4513.64	13220	14306	5244.55	6308.18	0	0	0			500	0	740	0	497.708	2239.38	1622	2540	2107	3080	856.042	2550	2520	1293.54	835.208	0	0	0
	200	0	11535	0	4544.55	11422.7	13832	13933	18132	17999	4544.55	10967	12275	6122.73	8844.55	0	0	0			200	0	1763	0	576.875	3435.21	2537	2655	2730	3892	1364.38	4309	4143	2068.54	1360.21	0	0	0
																					50	0	3572	0	585.208	3922.71	2537	2843	3815	5594	1985.21	5078	4724	4072.71	3293.54	0	0	0
	IgA1																				IgA2
		1a	1b	2	3a	3b	4	5	6	7	8a	8b	9	10	11	HC1	HC2	HC3				1a	1b	2	3a	3b	4	5	6	7	8a	8b	9	10	11	HC1	HC2	HC3
	20	0	1936	0	3012.52	3479.08	4072	4727	2606	2893	3262.93	4190	2132	3120.26	3538.3	0	0	0			200	0	31	0	0.62	1.28	123	48	43	29	0.54	42	30	0.91	0.82	0	0	0
	50	0	1902	0	3007.25	3392.83	3651	3568	2634	2811	3116.8	3565	2182	3069.11	3252.97	0	0	0			50	0	21	0	0.55	0.56	270	57	61	29	0.15	63	39	0.25	0.31	0	0	0
	200	0	1663	0	2966.23	3188.96	3877	3120	2237	2450	3024.55	3269	1617	3015.07	3077.68	0	0	0			20	0	49	0	0.26	0.38	351	105	62	55.8	0.04	56	59	0.08	0.04	0	0	0

## Sheet: Fig2b
Figure 2. Peripheral plasmablasts of COVID-19 patients switch their isotype and change their transcriptional signature in response to IL-21 and TGF-β in a kinetic fashion. b) Percentage of isotype-positive cells among sequenced CD27high CD38high B cells determined by single cell BCR sequencing. Donors were grouped as “HC” for healthy controls (3 donors), “1st week” for patients within 7 days afte…
	IgM				IgG1				IgG2				IgA1				IgA2
	HC	1st week	late		HC	1st week	late		HC	1st week	late		HC	1st week	late		HC	1st week	late
	13				2				1				7				6
	6				2				5				17				6
	18				2				1				7				3
		12				36				2				42				3
		2				27				5				34				7
		3				26				5				33				2
		16	4			35	32			6	12			30	24			8	8
		5	12			17	23			1	3			14	13			1	4
		12	3			12	24			5	9			45	23			3	12
			5				38				3				26				13
			5				14				4				52				15
			4				38				5				23				14
			7				36				2				38				4
			5				26				5				19				11

## Sheet: Fig2d
Figure 2. Peripheral plasmablasts of COVID-19 patients switch their isotype and change their transcriptional signature in response to IL-21 and TGF-β in a kinetic fashion. d) Concentration of total IgA in the serum of COVID-19 patients at both early (less than a week) and late time points after ICU admission as determined by ELISA. Lines indicate measurements from the same patient at different ti…
	1st week	late
	28.6051	25.2417
	18.8279	21.9544
	21.8707	30.121
	37.0491	47.5027
	35.9964	50.3933
	30.9005	36.2757
	26.6202	30.9655

## Sheet: Fig2f
Figure 2. Peripheral plasmablasts of COVID-19 patients switch their isotype and change their transcriptional signature in response to IL-21 and TGF-β in a kinetic fashion. f) Quantification of IFN-γ and TGF-β1 in the plasma of COVID-19 patients by cytokine bead arrays at several time points following ICU admission. Cytokine concentration in healthy individuals: IFN-γ, 63pg/mL±16pg/mL; TGF-β1, 141…
	IFN-γ											TGF-β
	days post ICU	P1	P13	P14	P9	P28	P8	P3	Healty average			days post ICU	P1	P13	P14	P9	P28	P8	P3	Healthy average
	0								63			0								141
	2							403.43				2							633.6
	3						82.61	577.88				3						508.47	499.28
	4	181.86										4	117.883
	5					1192.89	248.19					5					922.75	727.99
	7					623.58						7					447.62
	8					315.02						8					825.15
	10						94.47					10						804.98
	11						101.8					11						531.113
	13					172.03						13					929.62
	15		137.06									15		107.898
	18			79.51			51.49					18			129.773			503.396
	24		100.92		219.05							24		678.569		584.953
	27			86.73								27			109.504
	29		113.13					259.81				29		1301.67					4556.47
	30				12.85							30				902.84
	31				123.46							31				588.674
	32	117.45		84.93								32	71.3565		772.647
	37	174.49										37	2209.76
	59	59.14										59	467.867
	70											70

## Sheet: Fig3a
Figure 3. SARS-CoV-2-reactive, antigen-experienced CD4+ T lymphocytes are in the circulation of COVID-19 ICU patients and express IL-21 and/or TFG-β. a) Titration of SARS-Cov-2-S protein-specific IgG, IgA and IgM antibodies in the serum of 3 COVID-19 ICU patients. ΔMFI calculation as described in Fig. 2a. Dotted line indicates a ΔMFI of 1500.
	IgG								IgA								IgM
		P13	P14	P10						P13	P14	P10						P13	P14	P10
	5000	8816.1	10765	5682.4					5000	137	190	345					5000	469	497	799
	1000	14452	19263	7633					1000	120	319	524					1000	422	809	971
	500	21502	16943	8909					500	147	252	849					500	424	454	1503
	200	18015	13172	15176					200	243	331	1094					200	834	1472	1635
									50	299	423	883					50	1221	3696	2032

## Sheet: Fig4b
Figure 4. Absence of IgA-expressing plasmablasts and/or plasma cells from the lungs of severe and deceased COVID-19 patients. The presence of plasmablasts in the lungs of SARS-CoV-2 patients and controls (see Supplementary Table 3 for donor information) was examined by MELC by analysisng two fields of view per patient, except for COVID-19_A with four fields of view analyzed and Control_B with one…
	COVID-19	Control
	6	8
	0	7
	0	6
	0	8
	0	3
	0
	3
	0

## Sheet: Supplementary Fig1b
Supplementary Figure 1. Single cell transcriptomes of CD38high CD27high cells from ICU COVID-19 patients and healthy controls. b) Number of cells per donor present in each cluster.
		Experienced B cells	MKI67+ Plasmablasts	Plasmablasts	Type I IFN MKI67+ Plasmablasts	Type I IFN Plasmablasts	Plasma cells
	HC1	2065	29	312	0	2	17
	HC2	2136	53	952	2	4	88
	HC3	3648	9	183	0	0	6
	3a	8	0	0	333	594	904
	8a	11	0	0	76	155	295
	1	310	6	40	2068	4240	1298
	2	54	15	75	1069	1270	379
	10	58	0	0	495	961	1097
	11	27	0	0	104	159	859
	3b	871	2639	2965	0	2	381
	4	111	2939	5190	8	22	1147
	5	146	5341	4559	1	2	1180
	6	95	3851	4064	4	19	1183
	7	109	1181	3741	8	15	339
	8b	413	2453	3006	6	27	302
	9	166	1321	1173	1	0	966
	1b	558	2722	5357	3	3	23

[truncated: 5 more sheets: Supplementary Fig2b, Supplementary Fig2c, Supplementary Fig2d, Supplementary Fig2e, Supplementary Fig2f]
